# Supplementary material for: Unfolded Protein Response–Related Signature Associates With the Immune Microenvironment and Prognostic Prediction in Osteosarcoma
Source: Front Genet. 2022 Jun 8;13:911346. doi: 10.3389/fgene.2022.911346 (PMC9214238; doi:10.3389/fgene.2022.911346)
Supplement: Supplementary file 2 [file DataSheet2.xlsx]

## Sheet: Table S1
Table S1. Clinical characteristics of patients with osteosarcoma in the training cohort and validation cohort
	Training cohort (TCGA n = 85)	Validation cohort (GSE21257 n = 53)
Age, n (%)
<18	67(78.8)	35(66.0)
≥18	18(21.2)	18(34.0)
Gender, n (%)
Female	37(43.5)	19(35.8)
Male	48(56.5)	34(64.2)
Metastasis
M0	64(75.3)	34(64.2)
M1	21(24.7)	19(35.8)
Tumor site
Leg/Foot	77(90.6)	44(83.0)
Arm/hand	6(7.1)	8(15.1)
Others	2(2.3)	1(1.9
Status, n (%)
Alive	56(65.9)	30(56.6)
Dead	29(34.1)	23(43.4)

## Sheet: Table S2
Table S2. Unfolded protein response related genes from hallmark gene sets
Gene symbol	NCBI Entrez Gene
ALDH18A1	5832
ARFGAP1	55738
ASNS	440
ATF3	467
ATF4	468
ATF6	22926
ATP6V0D1	9114
BAG3	9531
BANF1	8815
CALR	811
CCL2	6347
CEBPB	1051
CEBPG	1054
CHAC1	79094
CKS1B	1163
CNOT2	4848
CNOT4	4850
CNOT6	57472
CXXC1	30827
DCP1A	55802
DCP2	167227
DCTN1	1639
DDIT4	54541
DDX10	1662
DKC1	1736
DNAJA4	55466
DNAJB9	4189
DNAJC3	5611
EDC4	23644
EDEM1	9695
EEF2	1938
EIF2AK3	9451
EIF2S1	1965
EIF4A1	1973
EIF4A2	1974
EIF4A3	9775
EIF4E	1977
EIF4EBP1	1978
EIF4G1	1981
ERN1	2081
ERO1L	30001
EXOC2	55770
EXOSC1	51013
EXOSC10	5394
EXOSC2	23404
EXOSC4	54512
EXOSC5	56915
EXOSC9	5393
FKBP14	55033
FUS	2521
GEMIN4	50628
GOSR2	9570
H2AFX	3014
HERPUD1	9709
HSP90B1	7184
HSPA5	3309
HSPA9	3313
HYOU1	10525
IARS	3376
IFIT1	3434
IGFBP1	3484
IMP3	55272
KDELR3	11015
KHSRP	8570
KIF5B	3799
LSM1	27257
LSM4	25804
MTHFD2	10797
NFYA	4800
NFYB	4801
NHP2	55651
NOLC1	9221
NOP14	8602
NOP56	10528
NPM1	4869
OBFC2A	64859
PAIP1	10605
PARN	5073
PDIA5	10954
PDIA6	10130
POP4	10775
PREB	10113
PSAT1	29968
RPS14	6208
RRP9	9136
SDAD1	55153
SEC11A	23478
SEC31A	22872
SERP1	27230
SHC1	6464
SKIV2L2	23517
SLC1A4	6509
SLC30A5	64924
SLC7A5	8140
SPCS1	28972
SPCS3	60559
SRPR	6734
SRPRB	58477
SSR1	6745
STC2	8614
TARS	6897
TATDN2	9797
TSPYL2	64061
TTC37	9652
TUBB2A	7280
VEGFA	7422
WFS1	7466
WIPI1	55062
XBP1	7494
XPOT	11260
YIF1A	10897
YWHAZ	7534
ZBTB17	7709

## Sheet: Table S3
Table S3. Prognosis-related UPRRGs screened by univariate cox regression analysis.
Genes	HR	HR 95%CI (lower)	HR 95%CI (upper)	p-Value
PARN	0.256081	0.110545	0.59322	0.00175301
ATP6V0D1	0.310913	0.146013	0.662041	0.00174772
STC2	1.57557	1.14303	2.17177	0.00438979
CCL2	0.580309	0.388955	0.865804	0.0032408
VEGFA	1.40757	1.08939	1.81869	0.0133531
PREB	1.94414	1.1576	3.2651	0.0150893
TSPYL2	0.443191	0.228914	0.858044	0.00908874
NOLC1	2.31721	1.10714	4.84984	0.0264093
WFS1	0.481239	0.252368	0.91767	0.0229063
HSP90B1	2.39039	1.0749	5.31578	0.0341034
PDIA6	1.85261	1.03441	3.31798	0.0366434
WIPI1	0.551599	0.312229	0.97448	0.0416908
ATF4	2.01644	1.02395	3.97092	0.0407001
EIF2AK3	2.01273	1.02729	3.94345	0.0356832
TATDN2	0.371236	0.140936	0.977869	0.0369716

## Sheet: Table S4
Table S4.Identification of candidate genes for constructing prognostic models by Multivariate Cox regression analysis
Genes	Coeffificient	HR	HR 95%CI (lower)	HR 95%CI (upper)	p-Value
ATP6V0D1	-1.52312	0.218031	0.0963002	0.493639	0.000259014
PREB	0.903365	2.46789	1.48622	4.09798	0.000480597
STC2	0.586352	1.79742	1.29311	2.49841	0.000483199
TSPYL2	-0.759988	0.467672	0.249743	0.875768	0.0175769
